# Supplementary material for: Pre-trained convolutional neural networks identify Parkinson’s disease from spectrogram images of voice samples
Source: Sci Rep. 2025 Mar 1;15:7337. doi: 10.1038/s41598-025-92105-6 (PMC11873116; doi:10.1038/s41598-025-92105-6)
Supplement: Supplementary file 2 — Supplementary Material 2 [file 41598_2025_92105_MOESM2_ESM.csv]

Table S1. Unique record identifiers and subjects health code identifiers for the subset of mPower recordings used in this study.
recordID	healthCode
000c901b-049b-41e1-b238-eae9c209edaa	f8294c22-9dcc-4280-beb2-5e4f818c7755
015681d1-b119-43a4-9e91-99321b55d9c1	36d2fd51-1b90-43fc-9076-19b1c5262b0f
028a705d-8c69-4f18-9689-bb23de386f17	7878bda6-e135-403f-a281-d20e1707a8e2
04286562-850f-4adc-95e8-c43676dcb175	40133d6e-3029-4f2d-8cc0-e1685677a56a
06aadadb-b970-4f58-9864-320767e799f5	7c3d9daa-9116-47c3-8bfc-40769f2e6403
072b13b9-155f-43c8-a45b-bb2a0f121050	c61c0b78-7278-4651-8fa2-7c1429ea804c
08e36faa-ce8d-41d2-9b79-3cea44923e2c	b4b0028f-bd8e-4e25-8da2-64252f48c827
09f22556-8f3c-4c53-8db8-436a426f2668	711200dc-c6d6-42bf-804a-a96667b6e46b
0bbd6d1f-d906-4a53-a745-d024f0c24848	15cd9496-900a-44bb-948b-12a24b101615
0c3471f8-a601-4488-8b35-4f73bf8cb329	063e06a4-e49c-4d31-9cbb-fa374f8dc298
0e7844e2-39fc-4e8a-9108-f175f36762af	cd769996-6281-44b2-b36b-f0eeb94fa0a5
0eb4a06b-5b85-4585-b50f-0a98c798529f	43294479-32e0-4589-92ee-269b36a70e46
0f0138aa-c7be-4378-bb0d-b4c3cb766f4e	0b95e050-a6d1-433c-80d6-1573a9457da0
0fddbce1-525b-433f-84b5-c3ffe006a69a	e24901df-03a6-4c94-9b32-41e815d2a6df
10cf5390-4f89-4dbf-8971-35ba531fb993	93b9492c-13bf-40be-93bb-e88778cedeec
121996b5-5199-43b0-a54e-42ad6a0dc293	fb58df40-face-4aef-98eb-ca727dab3464
12254ba2-9af7-426a-8205-1e4b937935d7	4f055a5f-e130-4da8-b1d6-0a3d2879dd99
13aa7f18-6fbd-4834-bb02-da869aff210f	bab5ca20-f718-49df-8918-e824b6720bcf
15252739-7c26-4e81-b6c7-cabfba87603b	1143d21a-6e42-457e-9726-959baffaff17
16ed3348-beef-460a-a195-223e2506fd36	69768027-9381-45b4-98e6-c3a84bbabd50
1a061098-9f41-4b14-9bc8-b4f7dbc1232f	341cd0ba-cf94-4c8b-9f59-d7ddf0272b02
1b715ba1-ac95-4b2e-a332-52f1a717a2d2	10254517-055e-4a85-b07d-aadcaee16eda
1c29f6ea-60c2-4c51-b097-79bb84981f9d	48f65ce7-091f-4179-b1a2-b36ec2fce6db
1c469c3a-34c7-4dfa-84c5-59cd26482009	05d4e71a-c792-4549-8ec7-6a7dc355a1bd
1db0672d-e416-466e-90cd-b16574f9f638	f3d5b217-ca48-4ed7-8418-b465c396c69c
1e328bee-09d5-42bc-98f5-b33b34ee4261	87cc844e-a3a2-47fb-b190-8be47b9ac6a5
1eb197a0-417e-42aa-879f-7a043e934fa0	8ce923e3-a1c5-4f1e-be17-69b2cd9f0e50
1f1fef82-31ac-4d35-8866-c3280af5157a	cca0e761-68e4-4131-826c-9cc4883cc4de
1f9f3cf6-4beb-4d58-94e3-90287a01cba2	dacd2d5f-d133-4c09-9dc3-b3dddc9a426d
20c8cb8a-bf58-4ebb-a82c-3293deaa3831	aa91e6ba-523d-4926-8318-c2f689ac9400
228ea677-66ba-4a2d-aa62-dccacd968559	ea23d6c9-b231-405a-b4ae-79e42a0c749e
2355c9d7-e005-460d-89e7-39ead8097353	51faeedb-bc76-4fe8-9d6e-5bf43b484a94
23ffd6f6-6fa3-46eb-ba96-a4f2669a336d	71ba8422-0bbe-42ae-9185-0fca8a95ccb8
2753360a-f7d9-4e00-86cb-b7542f5d9b6c	ea66cb62-1e80-4a09-a98d-e589925c957c
27a2ef68-d3b9-41df-8ea2-caa6dae5c082	433dbed3-3ed2-4b5a-bfb2-759ccf7c3476
282a2114-30ec-4dc0-81a9-984c3e4fd6ef	2a0a6e09-f23d-4ee6-a1a7-66b0e79ce08a
285c8a99-4033-485a-b39c-06a7e0f2d482	d87bd7e7-6c4b-4a94-9b30-6e1381c65dc7
2adc186f-077d-478f-9453-72b031bfdaa2	53497c69-654e-409d-bfe2-2fe643c32616
2c821510-8146-4d7e-8027-6d7fcc235e63	aac03e65-218f-4742-8a8e-049d22a47c8d
2cd8ef96-5829-48d1-a284-4fe819872ee5	8581aca4-37a2-4600-8526-4b5adfaa01fb
2d4e5b28-9643-4f4b-9e92-ab85980177bc	3668cabf-b088-45b6-baea-dfaf819b6325
2eeac964-66f5-4292-97d5-79c557e9be0c	ef4587be-fdf8-4198-bb20-0c67c58187a5
30a56b8c-9bdf-4d87-87f3-21191fd2de3d	bdd9fa25-2499-44e6-b4c8-117deb70143d
322e1da6-db96-426c-9728-b2d528f0f3aa	b9633fdd-4884-4248-bbc4-b04d4482951a
323aee9a-6d9d-45af-acf2-e6cc0f24fbe4	4580288b-180f-4b30-a146-89d764c2f60b
32c6a7e3-1779-44e5-900b-a3f8bf6334a1	b1f4d4d6-5247-48c4-9990-28a13d34fc19
32ca4eab-d9d1-4c13-a9cd-304010e81eb0	c6d662c2-5af8-4781-bb68-d99162d9d1fa
3754c818-52db-4e96-a785-661d8dabcbbe	a07c589a-e016-4c98-970c-53dd52d696d2
375ceb6c-ab34-4a59-a038-f394e20c23ee	208e0cb4-6254-4c7c-bc12-ac2a60c3163d
398ac057-07a4-42be-8f85-1553f62fceca	9678e788-93dc-400b-9a18-9a7c501fdf14
3c811e23-d260-41c0-bcbd-c74ef0cd2b8c	c6a414c1-2143-4693-a0ea-37028d3af443
410accbe-daff-4486-9fad-a3b1f193b9fe	462d754c-dc70-4768-9126-e045cd21c72e
416d6c1f-6c66-4a4a-ae95-b6458fa6aba3	030fe814-de84-4fb5-8df6-84dd6e7cc7dc
419dcadd-e5cb-46a5-93e3-f6b37c339997	ec5dd8db-c41e-4879-8bfb-c26eacc64f42
4a6459cf-979c-45bb-af90-1ac3234a1334	65d8c6d5-64a4-4f5a-b69e-a0d30152b5de
4bc03dd5-6bbe-44c9-9679-4a3bb9dcfedd	0eb60c3c-52ee-483a-b48d-4c6d0b412e0e
4c36c693-a02d-423b-9a09-feb53cb79d2a	c17abeb7-bfdb-4ddd-859e-2d336f96c7ca
4c44f4f2-512d-434f-8db6-ec22cb987d28	84cdec84-5148-47d3-822d-b829ef24d11f
4e105cf7-443d-46d4-b328-3ec7932bbd0d	55865cb3-bc01-49f5-8538-916001e5b2b9
4e947058-e2cb-46c4-ba1d-15a549a046c5	e787d06a-bcce-4ef0-848e-8b319fc7ce99
4ee2b811-58d9-48ff-9a1f-7de65c693dd7	45829aa3-2e58-4979-a367-922bbccb58b4
4ff22f7a-7eea-4e6d-988e-9558122040cb	f125e7fa-7a33-4959-abb5-655ceed01d72
50c69a11-7313-4efa-89cc-ad1aa82a8919	9b3adfa3-30cc-4ef2-9ad6-fbc964f19982
51949d95-3cf0-4d48-a567-8dec888d7c56	373f7ffa-84e4-4e9f-b75a-3d8409af6f76
531ad963-baf4-436b-abe6-58d121159cbb	22fa2c34-0913-44ff-93ac-2a14da3a9c77
569324e4-fbf6-4f8d-b072-3e99e9e431e0	47d83366-db6c-46ca-b904-fcee302e72d8
57421f9f-f293-4111-a430-dd4c0a69fb69	01aea090-d2cd-409e-8ce8-22887ada7af8
58fca4e6-990d-4c66-bd5b-2402f2d8a73e	a627b898-05bd-4b7b-8104-4ef537076170
5b9748d8-74d7-4a09-b48b-60c5350d30bf	5ce69643-aeec-44e5-a5cc-4c06d36f5979
5bc3d4f0-b70d-4aae-9fb8-86ac93e91e0b	1886a202-b9e9-4429-9c44-92d7c1654d66
5c84b676-858d-44a8-8453-1229aecd0cdf	4af88fc9-aa5f-400b-a8b3-e2989bfc70cc
5d1127db-2e99-466c-a30a-eb4f32e98d78	334be7a8-26b2-402c-969b-35835693c80c
5d6fa646-0854-4c91-bda6-20c96afc91f2	284ec98c-a194-4265-8525-75e4297deaea
5d88c66c-5dd1-4875-9915-84de17443081	c52568e5-916e-472a-9606-41ca7c0648e0
5ef087d6-3e24-4185-a61f-687aa8105a18	e1aa6a15-9c99-42ae-8971-8c5a0367c58f
60db6a67-d156-4843-90b5-72d63acfcc8d	a4c28d0d-ce3b-4fdb-abb0-f76302898702
60f05360-07ab-464e-b6fe-7f122b8e385f	bc53f23e-bf00-402d-93ed-3030cc15b582
618992d9-2aca-4447-8103-d616569abb73	9feb2176-5d59-49c7-a895-c14c8e0be17e
61f436df-5076-497c-a209-534672a2a871	f165226a-61dc-4f78-9903-d42f08b24a7a
62f63785-bad5-412b-a7f1-9300b6cf2edd	02c7f33f-0dd9-41e1-adee-1d6f107c87a2
6333dab8-c8b5-49bf-9c1e-c90322ba53a6	aaec8c0f-4ef7-4f52-98e1-c9cde58ab5e5
663d3b49-9810-4898-bc90-cd0bd23c88f8	3f68da18-e3d6-426b-801f-9d8ccd46e6cb
66a1129b-df1a-47f9-bc49-2bffd1515fb9	a724b198-2cdf-40b6-89ef-1cf230093e26
674f6d69-056d-44d4-a40e-98c72a2646fa	d55784f6-d261-4d28-8a47-c0e39c4d8b41
6a5eb9b0-e77d-4e5f-acfc-82139d020b61	5134777c-3563-41a5-abcf-cce272a2ebf3
6b103a80-12de-40f2-abfe-0d22accad483	b3836781-d1e7-4d00-be27-e3240695d3d2
6b187a38-2a0d-4f61-865a-32cfc91bd298	3505f51a-467c-4fae-9025-eda3e517f313
6bcb41ca-8d4e-489c-8a78-52ef46a90632	8355ff33-b52f-4667-a2f9-09737395e37d
6c2634ba-0a9a-4a92-9606-b6e55a53e515	21a71204-0893-4c88-b6e3-8f101a25268c
6d8c8bc8-7c8d-4626-ac92-e51441e79771	5679538a-8bb6-4e37-be37-8c32d835bc13
6f73316f-ed68-4925-84a9-d492fdc1b1f7	e378b34a-4e22-4a75-a0fd-808f40595d50
6f7a4d05-d6ba-4923-94f4-66324dd65c21	2d08327e-f265-4507-8927-eac6fd315e6e
70397621-eb65-42bc-bd85-94d90bab4244	11d05dd0-6d12-45f8-a8ac-0d45ab68e8f1
7185d880-ace3-41f5-ab2d-ac9cad0547a9	11fa2e95-094c-45b7-9e4c-b6fb8d935314
7425dff6-de45-47ce-9984-06fa7ee73a76	0ff78cd3-71c0-4586-a34c-d7b05e101de5
75ee8293-771b-44ed-b9f5-a7749e23e320	1e5a92b9-37fa-4351-b5c5-28964fb42f7c
76c68060-946a-4b15-8c45-c698d59468ba	b4bb8c67-33ac-4333-b1aa-6b79babc40fc
7e86d4ee-a9a8-43f9-8152-da6f0c9c71e5	e4793747-dfca-4690-bfac-0fca86f40837
80af88b2-fd9b-491d-9721-08e97daf3901	217dc372-85f6-4eed-92d0-c80baae6af6d
80efd6b3-fbc8-484f-a776-24da1015fdbe	724fcf9a-bc00-440f-b2ba-0a9f6ea7a719
8148bcec-9a08-4eb8-997b-85f4e2b33c20	ea4c2d74-4b41-45db-8d11-620bbf4dd601
819551a2-d959-46a8-a4e2-038652627082	98cebf27-8771-455b-a624-c2fafa48e249
81b5efe6-a89c-48d4-9c15-b900436fb741	67258105-115d-42aa-af10-fabaf10b462c
829df0c3-83e9-4b77-ae52-3e0af5dce4c9	88e34406-7ca2-4490-8b54-b975850eedfc
82f8e00a-d095-45d4-bb65-b496b5b0743c	161ed364-2891-4ace-83f4-d7da815205ed
8497bc51-eb0d-417d-b9c1-c735bf178db1	5863cea7-ec16-44a1-80a7-785e652cea4d
84c4983b-1325-496d-8997-480eed062fd8	4ad61e24-16f0-4409-82a1-b37cb72a92c8
863c6dd8-ac72-458d-87b9-bdcb3e787557	a38c48a0-0ab7-46fe-80c8-6cc55d9b8bbf
865d2af8-8024-40f6-b477-1973bc1f293e	e4530d2a-138a-4037-9e4e-32f715175556
87c6bc20-79f9-4d81-b06e-8975999b4ceb	07c2702c-c2f8-4d90-917a-8dbbb4bf2899
8859da3f-2644-4fcf-ae12-129754c33190	075e065a-ee03-49ca-9ce1-f68749809e2d
887c7c0d-2e76-40e1-8a89-a48cb886722a	98b8edc2-248b-4bda-b47a-42a966c064b0
890caf3f-49d6-40b9-be5a-4332bedea2e1	cf86e1eb-d76e-4c02-aebe-a8a85693eb0f
894b9446-1ebc-4893-8916-5a4bbff2b854	ac01f080-96a4-4faf-bc80-291a996f6edd
8a813c18-e635-4d1b-b081-561297b8e3f2	58ecd2e3-66be-4596-bc48-dfb2d009528a
8c824342-1033-40e8-95ed-ecf88270a57a	31267c25-bffe-4f04-984a-acd95a3f4fe8
8e5407c5-f905-49ce-b29b-2f530c902a09	faeab8f9-5e6b-48ef-8e87-3cc7e6da3e5f
90a29805-4d86-4947-880a-f1e93f36b2f2	ac1dee32-398a-496e-9e31-053c46f78eeb
90a3fd52-f18b-4904-9b55-322052bb5015	9ab8c276-8a5e-4ad7-8b05-1b1171f3a890
9146c509-3f96-43a2-a1c7-94c2a9437588	d81ab8b8-fbcc-428f-ba38-a185fa8365ec
92899ef1-48f1-464d-afde-037aabac9792	ab6244b9-1f60-452d-9c06-df0209e9e5e9
92c3018d-a0a7-439d-8728-f0716d4db06c	52eabdc8-4dd6-4ea5-baad-3822ea01f803
93a7698e-29df-4c22-b17b-674f2d683e06	fd929fac-694a-4920-a833-58ddb2b12bbe
93dd489e-09f5-482a-9a3c-e0a7ab3a631b	1b0a049f-42bf-487b-a5f3-9fc614b1158f
96439a1c-9978-4ac5-b084-22be5d29e28f	cac55322-1af9-45f1-b77a-b37f4f8d26f9
964fc1af-5fe4-45f9-bbe0-ecb6d5c989a7	3495ac97-a8d0-4828-82e8-863e4eaa6fb9
96aaefdb-f0e9-49c1-9444-6f82062f714e	dc600bb6-ad90-42ee-99ee-d665ab1a62ba
9813fcee-dcc9-4c04-9a22-6e12e35c2b05	cec69080-0311-410b-9d00-8088d21ccc08
9bc36c26-e173-48cf-97ff-504daac307e8	ee7b1e54-3b86-498f-9df7-cddc0359f0d1
9d1f9b30-7b79-4310-a49f-3abbe7b6cc5e	672ccbff-403d-4453-a4e5-10fa429a22b6
9d444d85-d888-4f10-8c44-b9864b981b4a	2010d9ae-4e47-4efb-8dfc-84189917534c
9ee4a6da-1f5d-43e0-bcd4-de9789cbef6f	6e6f346b-3ab2-4fc8-baf0-95f8ee7e5408
9f4eb5e0-2e65-4d6e-9718-e2d6494a7b50	6d0c10f2-c149-4993-901d-270a275476a2
a041d4cd-d3e3-4092-afe1-1a71508ca205	0a4662b0-9ee3-4029-af85-7e342cb87810
a61b73f9-f4c8-4370-8029-0e7939622f71	7803afd8-100e-4ddf-b1c2-11e4e34c7006
a9056403-72fb-4387-884f-665496afb61e	a9019c9c-4981-41fc-b9d4-ebad1818c239
a9d1be6b-39e9-4d0a-a348-164f144e1dbd	83c7de09-2ed3-409b-abdb-fc75750d10fe
aa483ad7-1414-492a-bdd8-ef9b457a2d15	b46f3c22-0824-48d6-84f5-bfef4b0f3a3c
ae71214a-7361-4936-9eb0-a8e7cd0eb0c5	cf44db25-e6cc-4576-a698-47f5807339b2
aec88c2a-700f-4fce-a132-878ba519e536	dd910c54-b316-42d8-8e61-10785dd005b7
b601c892-6006-4575-83a3-ba47f159693b	87a468ce-50e9-4622-aac3-d4c90c2b1ebf
b827c7d0-8c41-48e9-98ed-e5db07377f71	961a4ac3-d753-474a-957a-f9137527effa
bc501573-29cc-4b3f-9ddd-d7b2e961c8db	3516da76-a3e1-47ac-9255-ee100797ba9b
bc743e31-9887-4742-94a0-01194c071517	b6b04cba-5ae9-4da3-bcab-135df88e0f56
bdccb044-27ff-4e70-bf5b-eccee376d2ac	6e7e8b67-1b8e-4bfb-a1f5-c0069c4980a8
be4718a5-f0a1-480f-a786-c42c927080d3	62e267ca-1a34-4ec8-bc0c-51a2a5f22175
c0f48d1e-50a0-4417-ba0f-a471ade3c448	77e3b8c0-9b8b-486a-b92f-6bcc420b6ba4
c2e7ab99-b06c-41f9-bf10-a5e03450c19f	10833207-29da-4e20-82a2-8edffa4ce588
c48713db-e1b6-408c-ba4f-45bbac26e7b4	cc8ede16-7016-413f-bd7c-88378e007cd9
c70702c4-471a-4307-9536-ec48b0283668	a1913b93-ccbb-42d0-8386-1b11ce13980b
c972682a-1651-4f91-a3f1-3ca3bec5c641	9d3c4d4c-ed88-4eaa-be1d-4f2930521915
ca9f0464-6caf-4b40-bd9c-c1eb01385bbb	d3dc7b34-4f48-4b06-bce5-78948cdeec4f
cc10e0a2-3dc2-4827-aa7a-88b51e84d858	0160664a-f4af-4071-a4aa-2967f3ea0503
ccc721ed-0395-4c5c-93ce-3f0559b484de	ed1b8bdc-5569-4bb6-ae79-c56ab8f4da68
d179ea79-a639-468b-bf3f-5c8e5cf7d36f	702bc6dd-423f-4416-ae41-deded2e81ed7
d43c5899-012b-4a43-883a-c2fd610a26aa	93905fd2-2314-4913-aaf9-a27e0d65efa7
d45c581e-d789-42f8-be05-b6b4f8ce89db	9a8443b6-957e-4815-8801-e98aa1617774
d47255e8-92b6-463b-888a-2967bab13133	c8e74e3d-9e98-474d-9916-49adb9ad9033
d504c3c8-cb57-4167-95b3-373d9807529e	01fa5bda-f11e-47ef-94c6-37697ad26a86
d50b8fa7-7f0f-4cba-bfc4-7814f89d1eeb	764cffae-c5a6-4b32-8011-5570046a0fdc
d589ef96-a6f4-4296-b56a-e0fd9f33e548	863ddb69-fb81-4e17-8273-845c5aaa2fb6
d70d0f83-49cf-4192-a154-57b75cf2ced4	717feb4e-f6e1-471d-bb5f-a0975ee1d862
d9108c35-86e8-4318-bbb3-272eab0855a6	3bbd7889-bb88-4615-b707-3e5363f16edf
d9fa1228-a183-43f2-829c-bf4e031eb67d	d800bd93-6cf0-419e-81c9-494d1ac63243
dacb8a94-ffc2-46a0-979a-74301e35cd41	32953066-8cd4-4b87-a8f0-86f6edc4f9d8
dc84a29c-54d3-434d-b402-b105fe00fb0a	2ca837c8-6e74-4e1c-a14e-209edca3ad9e
dd8eced5-e638-4a0d-990f-2b2ea19b2b86	43319463-a0f0-478c-93a6-98c20d1bc770
de393e33-7690-4fbf-a340-c3825faf7f01	493ffbff-4f9b-419f-9db9-584fc27ae9fc
e127f8f7-4639-42c2-a44f-fc15b071da0a	6134a5c5-2912-4cb0-87aa-10dee483b686
e14389a7-ffbf-48cb-9765-29f0bb45115b	b8a9d62f-cdec-4cee-9cfb-5572f8db2ff9
e1e6e5b3-6c52-4743-9fc6-14a8f55979e7	4254ec6b-3a08-4baa-a909-e7737189bb06
e3a12894-23ca-4a7d-ae42-13a51c2f27e8	8eff683a-5bfe-4c5c-b686-07dbb7c36326
e3b58160-5d26-4c94-9131-c6078ed63838	11b74e3c-b973-4f74-b8db-47934ad0a55c
e3d7b728-06b2-40dd-9c11-fbcee46137f7	085d3a29-27eb-4aea-916f-723989b56763
e59cdd5f-896f-4263-a573-d3b1630ad7fd	530bc9ed-d545-4252-9660-2ce2f916a9bd
e83ff962-bf1d-4537-905a-083b4227355b	428d6cd7-4076-4a3d-9124-97e42dc9ee66
ecea6585-f575-4267-9db9-09804c6b90e4	92da6dbb-ddd2-4a0f-90e4-46de8b1566ac
ed2aa48d-3390-47ee-9128-11b27ec74bc8	5bf2dfe5-548c-49d5-b0a0-30568ab1afe5
ee156aae-71b1-4fa2-9e30-c52475ac165c	682ec23b-3a5e-420a-b34e-09842f7a0b37
f034507e-bcda-4ace-8286-7e652a367c29	5d4dafaf-7161-43d7-b7da-59dfd905c51e
f14fa251-183b-4814-a5e2-eaaae1600c56	6633c648-95ef-4ed4-89fe-55a51334f8e0
f1880cca-8a55-4761-b7da-71ca608e5c28	7c61ee6e-b433-446a-b140-f20299873c2c
f34bb854-035a-4b65-919d-eedbdb6b20b8	e00fc19a-ed8c-412a-bedf-539c3742baea
f380a512-77f0-4758-b6ff-d368cac8cc0e	d0072c83-8e2c-4131-9cc8-a38d0af0b7f3
f61b832f-b8da-4231-b50b-e039e0f5394f	1487de4b-b874-4ab3-8acc-e3416bb7c74e
f6781675-5275-40a9-a131-5f2bc99e9d81	1ae51f0f-8e90-4c83-8eeb-43cb3acf4828
fbee690b-47b1-4c81-9415-31f291f13a58	2b8c3659-90a8-4b28-ae5b-88eab39997e6
fd06545d-7f7f-40cf-be2e-b38361b7ac12	33c6dcf4-bbc9-4915-b35c-54abc7da276e
009c2bc2-87f8-4abc-8a69-66ca9ea9ebc9	d276dc55-700a-4915-8795-3d4943cb7e17
05ff3854-e419-4b32-9fa9-dd00bd71c0b5	bd563479-821d-4616-b14a-7b83741f4527
061bac17-5124-42cd-bfe3-07b2ab084a2f	5751a256-35f0-4950-994e-cd7ce66572b9
07c756b4-d0c9-4e99-9c48-4e7e2f4fab05	29743127-98d5-4529-9fa7-ee029d4586b5
07d6ff46-13de-4a5c-a774-c0b0eb2a9c13	f9e40d79-f6fd-4dd8-bb97-54a8ecedf716
081ff0b8-a262-4b13-bc28-102fd0bc5b35	7ee7d982-5d21-49d3-bae4-5e9c48240c95
08531203-17d3-4024-871a-d89d21ce4c6d	386ba03d-8435-4cb4-9fa2-72ec3e1e0425
0b503cf9-1f3d-44d7-8aea-1d5e627c5c7a	84478b84-7648-489b-a5a0-61c04c838a22
0d5fd350-4224-4ab2-9bfd-102db16fb2ec	6803f7ec-b9d6-445b-9991-5309276c326b
11290522-d36a-4dce-844a-c4dfa6080871	5dfe71c6-acc0-4fa0-9bbd-766ca413d2ef
1180e6d0-d7d8-4a07-9145-2c1d739dc01f	851d8f7f-e027-4fc6-8932-c850ac6de1c2
11fed92e-ddff-4f84-934f-144dacc2838d	71aa7602-8aae-40b0-a515-ec518c2c0cb5
12b838eb-ab4e-462e-ab46-a97a6fb8871e	1c3d5685-0354-42fc-b882-cf2d37be1e49
13d7b3c3-42cd-4621-8cb7-6ef53124a7d1	0f82aeeb-0213-4971-8567-db64f5a85587
167b49ae-97ed-4093-930a-f1cad0d2707d	27196fe1-fc62-4e61-ace3-6e223203b3a4
1b2072e8-49ba-4c4c-828e-40a8356d6ce2	25ef0e3d-5b69-4063-b8e1-cfa064fe1db8
1c0e6215-2ad7-4246-b184-406bce2cdfad	d5c5e4de-36b4-45d6-9e41-c8e835d78b04
1c2cb651-6af4-42d5-a87e-274e53fbf771	190a0cc1-4a11-405d-8d84-1001340dbefd
1cb12a6f-6a08-49d8-b09d-e6065eb8e973	f8cc1925-9a7f-40d2-bd56-2511350c3315
209908e2-0475-4d34-8ce6-7a9aca45f3bd	f9741526-19a5-484a-9d99-d2701c5cc5fd
2215cbc7-66ae-45af-93ce-8f117c7d765d	98a411a5-7ef8-4bb0-9a50-cfb734f11034
2400155e-f297-41ed-80ba-dc5412ae0c6d	5df64801-119f-43f5-9c84-5310d5cf58cc
25e0f255-3f93-4c14-9ab1-9ed4620bab69	b1278a71-efdf-409d-bb0a-66a4b38aa4a3
25fec8ce-3115-409d-88de-0be5282249d5	b296a252-41a1-44d8-9099-2674883ff966
262e37e1-37f9-44b6-a271-9ab0be2a236c	f86ae25b-7d8e-44f9-9713-cd00331fb6da
269d6f61-6750-40bb-a19a-5d25b60c5b50	f692df5d-9269-4dbf-b301-3809b9fbcc3e
29b82705-82b8-4f2b-82f2-9c74a32cb473	fb1855fc-b16c-4b37-a8b8-c1c1ce772c27
2aaea148-5c27-4d25-89ed-0a3ecfdc9cfe	dee56671-0248-4091-bb41-e0051393eb48
2b1c9ea3-b1a8-4fb3-be57-fffa895e0656	b36fac7d-0961-44e9-9cec-ffd9c80651e7
2cd4467a-830d-4822-994c-10964a12c20c	0bb0b3e8-9839-40a9-93d0-460dea0ceb76
2fcd451c-0575-483c-b3d2-03261e97814f	0fea9288-0568-4c3b-9030-c1cc75e917f1
341b965a-8fc3-4108-8ef5-a1fb7324d854	9a41dd95-337d-4f23-8b3e-f0f0dd40fc4d
34dba7a3-0170-4a26-96f6-62ffbafa630f	787f7f87-2a50-4b3a-aabb-63a22a8fb305
3566bb09-13ce-4f15-bebf-720f3850d920	c6dd2415-6cc0-40a8-b6b1-1b515cc65c94
35a07d0a-af8b-43d4-bd2a-03a55063fc8b	7dbd2137-6a17-478d-955e-90af29711f93
35c9fd6b-42a5-400e-8e13-7181b0e1ea9d	de623d95-b4f6-4d06-acfb-8293e1201d31
363e7e69-e030-4ed1-9dbd-96f7fcd788ab	9f255c4a-4e8c-42cc-a692-6b6366ed630c
36c9a9b6-d382-4037-8420-1f5febc13e96	f4c73022-5272-4263-98d6-5674278f8748
383cf124-0a14-418a-abd9-415c470cae25	53e69a28-ff70-4c9f-8d49-d66ffe4bf9e3
3a293117-6dae-4784-9501-f88a161ba6ef	36bbb796-bc38-4b27-a0bd-1873076c8adb
3a5d410e-fd13-427e-90cd-7ddb93833047	49cead59-3e1c-48ac-85c7-bffe67dbd09a
3a9410d9-60f1-469f-8dca-db72b0310896	e64e4bd3-0209-4f60-a6bf-8132239090bd
3acd082a-3fa7-4e53-b1fc-92a8aedb214b	0c641dc4-6f3a-4a6b-9764-4c45f7d4481e
3ae544cd-1eda-43ad-8889-404a648d8822	ea3919bc-1e13-4b80-882b-a55058613254
3b495f78-ff1f-4e59-8250-27eb119ba306	e25fc05b-7521-419d-90bf-b02af5ee473b
3bb2f3d8-d2db-48bc-a830-f6e9cda7dbcd	a2160f5a-fda0-4b71-983a-550a7e1bcbd1
3be58c5a-dab8-4286-bdde-c4ade3c82c58	b2b253f0-a69c-4e51-829f-46cacdb0028b
3c746a6a-36a7-41c8-b7c9-5bc0f80951cb	301b1f90-4dde-4333-8d57-830ab6f301e2
3d8ad77b-1505-4091-a7eb-5b0a8f9bd43c	b84cf1a5-e7fa-44ae-9dcf-49645ecaeaa1
3e2b9901-0f1a-40e1-8a9a-385c2fabc3a7	9f1f1c63-16c8-47d6-a6d8-4cbc0c9f85d9
442a8b51-716f-47c8-913f-efc9e0cf03f7	80398a1f-9dea-4ab4-90a6-49508a73ad63
463bc9bf-95a2-4eda-88ec-7b2556195600	7ac9ffb0-4626-49e6-b474-1d8d6523c090
4742b231-ad79-408b-b3ca-d092807ccc02	69c8dc57-b3d9-40b4-9033-f3e92386f725
4895424a-6ff6-4166-a110-1da47286b2ed	5a595884-10a9-4281-9f51-ccc71e2b0e67
4a368c99-619e-4b0c-bd47-862b5ff73c01	40a139ac-5883-48e8-8dd5-b47e584196b8
4c049490-39d7-44d7-8079-eb15ac3ddff8	6cfb4610-8fc7-4b86-8249-dd22abd64675
4c09c260-d7a1-4e79-a038-c2d95abc0f41	ba57aa62-a034-4ffb-ab2b-2d2c3173ff08
4c6dd8bf-f281-4d31-b2f4-3059adf4ba15	8a4780f3-efdb-42cc-8f8f-63cf3a92e5b4
4f42bf5a-9df1-47fa-89dd-7ee26bec2c00	ad20203f-ce43-4bb2-9ed1-4b73390b512a
50751e27-a27d-4e1e-a960-1669181562be	cd91f880-b4c8-4562-b5f7-c8ea45ba212c
5428c7c6-6fc4-436d-9b76-aaf1418e730f	35e0b05d-9b97-4188-8af1-cfaa6835623f
54e9ef95-76f8-404e-87d2-78e994e36e7a	f10cf59f-dd0e-44a1-b4d1-c3d017d37c9a
552769d2-a2d6-4d71-82c4-cc8a845b9df6	dd0659ef-2504-480b-8a48-e3fdc2df7974
56cdc3bf-8ac4-4da5-8610-2de02dcf0784	d3001bfb-e821-4614-9dca-ab8900395374
56e32897-ac4c-46fa-809c-76d675b04130	9acb95e0-251a-40af-ad35-97807faa0953
57424f26-0b49-4f87-b440-0b4b15345834	1af7aae9-ec7d-45f2-8394-fb7dba92e633
595b4a78-f63b-4ea1-b6cb-a61f2c86c9e2	909ff077-9ee3-467a-9e71-454394b0eb8a
59eec3af-5578-4e40-a982-0a64aeafd031	3dac38f6-abbb-465d-9114-7b4cfae5ed25
5a431ff5-8ec6-4245-8e83-12e6287aac64	b0ffce32-d364-486d-bd1d-8d346f2a3f87
5c9d4627-4760-4c46-9819-a8935c136c5a	f9d4a921-f43e-445c-a1a2-d3fad146e75a
5dcbaf13-2d66-4aa4-8198-7c411a88350f	af05b6d7-04ce-4f92-aac0-8b58744f00c2
5eaa395e-b41b-47b5-bdb7-0625419a45d3	bf057276-7d93-4925-bbb1-9a37734722da
6223da26-fa6e-487f-a9d9-ac8877c3a76f	73ee12b6-ade9-43df-8733-0a9fe33a93bf
623061d1-4f70-48c7-8839-e3f778d60de1	9947492e-f981-4606-9562-6e46e3d977e8
62552972-90c7-468c-8249-7e8a3ca4722a	b3d0797e-ea39-481b-a1cd-dbbe85dcd314
63ad1375-d61d-4a62-8f67-cca8d6c686b6	7025460b-53d5-4b59-8c81-f411454bd2c5
63ff9d8a-b588-498d-a002-86c1d28dc3a6	67b9ce15-6b8d-4a0e-abab-249c9849651f
647f152f-fb63-428f-bfd3-2743e51ac90a	554a5443-41ec-4e2b-8351-d18acecec4ff
649e216b-72e6-4bd9-8193-6813499c92b8	d55e79eb-e2b2-4c3e-ad61-b6f21b92c5fa
65fd4107-a08a-425d-b205-caee88ff799f	bc384b14-4e8b-40db-8e24-09250d446589
679c7c5c-b93d-4b96-b7d3-d25836c48a91	2fd74767-4602-423c-9997-d24aa7237d77
690dc90f-6f55-4cdb-9367-bf8cb8f621bb	59e79481-64bc-4aa6-aef9-2df0125bd575
69620ec3-6d24-4ec1-bed6-0a305ea86e90	48383cb5-cb57-41c5-a8ed-d651b2bccbe2
6c9434c3-9500-4fbb-b4e3-f4df80378b34	232cdb63-b154-4db1-9119-2eb2e10daa57
6c948b7d-2870-4227-94eb-6dd84ab65e81	7808370a-fa5a-4383-919c-f5d9ae45165a
6dca530e-510e-4944-abce-c909407743c4	381d4f95-fefb-4c1b-89f2-958fefee595a
6e9485b4-6177-40ad-bc27-9a6342edf197	5803b4c7-f778-4dc2-92ef-9acf5e7f2884
6f1f2d7b-23a1-47d8-b2d6-447eebe0fc69	4bc54c5e-2d96-4e93-98c7-062534f1b7c5
6fb8fa6a-a2b0-41ef-b0a4-bf5e917b2f64	c37caa8d-d1f3-4075-81fa-653cf0e0f537
73008eed-5108-425d-aaee-00443b92ed84	6cec122c-ef9b-4157-ad58-953abe9836a1
7394231e-cea8-43a9-8056-df0236e3e2ff	eb238326-ed38-479e-ad1a-9e6411eccb2a
73eaf671-2232-4bdb-9e64-6b95bf73a9cf	723ee553-c36e-48b2-9b57-43cbb0098367
749b2057-9b71-41bf-b7a1-3d4fb73d0145	3fc27cea-8cb1-48f3-baca-ff13cfda5ae5
7575ee67-b338-45af-a8d5-28f4e31ea48a	6d7d3dc1-89ae-4f5a-893e-2ae77474e58c
75a867b9-5eac-4f8c-92c5-bed4a2bc6ba4	77c41c80-7e65-4bb7-b931-870e4a0511a1
79be3e32-deb1-4c75-801b-93dd276268e4	48c02c4f-0523-4753-bcf1-68d07bebc885
7c28d320-37b9-4877-97b9-772ea3e0216f	547102ed-ce06-464c-b850-77b2ec03be5d
7d28ac0e-b954-4ef5-a9fa-7eda2473a3d0	492bc3a7-cc91-4da5-a368-5beac78dacfd
7dc887f2-432b-4e2d-80fd-b0465b5c6592	6ad63ed7-1dae-4311-91e6-af113aabe1a5
7f3634fd-77d0-4692-aba3-180dbdf54a07	a86d4975-ec1c-422d-8a62-c7de8bbefba8
801c2b8f-7911-409b-96ba-f93cb2401034	8bdbaccc-7eab-48b9-ad5b-b073cf393213
8109f152-aad2-4402-aefe-68cb6e0511c4	0539f665-7ba0-4649-866e-40a21a045044
81236ecd-bf3e-42cf-813e-56e57e5cfc1a	2da18bd2-8a66-44bf-b9ce-99fda731ef4a
833638e8-4678-435f-aae4-1c767bda5417	6184186e-527e-468a-a562-bf9099000fce
834f9f0c-6d24-4387-b85f-ed0d12e47a3e	5004485e-db99-4784-b4be-f91eee813dc0
836bd9d2-e73a-4601-8cff-30c486c29d35	21e21a2c-e02f-4e8b-a940-27b7946caa45
854bc3d2-7e9b-451f-b0e8-67995c193aa7	d4cce584-06ca-4baa-8e29-c571eaffbd02
85bbe0d4-e6b0-4357-aabe-70beda10e151	5f503bd6-2caa-427b-bcbd-31ab14ac8d62
8611b500-78a0-4499-9690-f653ba36f96a	e9d63346-1c6a-40b9-9fd7-5ddc308b45e6
86baa0b6-9bc3-462f-9440-fbff37cfef48	9d02c7c6-e7b1-4d9d-b31a-edc201d79ae0
88d00c1d-a3b9-42a3-a7ce-5e94029f9cc6	c6548713-d5a1-4704-b2b9-200ce72603b4
8bf91d27-b9f6-4a0f-994c-a5f9a82b44e3	a0bb85a1-3ebc-4a0a-a57f-5fd8afeb1019
8dd4f5bd-e5f1-4eda-b542-e2b42c557899	0e8d161c-5020-4bda-b016-5631e500602e
8e267715-c9b0-407c-b24d-fc9cd53ca59e	c98dac4c-7ca5-4391-b4d0-031a35054ebf
8e4c9b17-acb9-4593-be81-8e5f6781015d	15b05838-6779-4cb9-bc53-86571636c633
90a6e198-d2e5-4128-a1ef-41f8dda4474b	821e5fcf-6960-4c50-b370-289e33a55069
919da7b0-60a1-4838-8c91-d12e4acfe01a	a4d911f8-6494-4763-b9f3-361bc1c2acff
92db4804-aa68-44d4-9b6e-23ad3d8f4a44	cbcbdf73-e3ee-48b1-a2e8-80ee5d37b722
9340f8d1-0ecb-4168-a48d-90781fa46d6a	8f273343-f713-4b8a-8d00-7be20a87a21a
93ad867b-706f-4f8d-9c77-8e9e8c028e97	939d3fed-4900-4447-b1f6-0078b3654140
9ae755c7-f732-42a2-8035-5eada89ab73b	fb65e9c7-ff81-4f01-9157-1f054b0618ab
9ba41afc-0b7b-4fc8-b9a0-681c7f0035b2	03d50e89-143a-4084-bc25-4b13077ff381
9c8b4837-ad7d-4681-b182-176e644305ba	fcfe1178-090f-4673-ac35-08e6b7e69ff7
9dbe3b30-58bb-4601-8c2d-1b87ff056386	3c149313-d639-46ab-bd25-e22eb2b9454f
9faf52e0-fabd-4202-8e51-3af867525e5f	6c50f995-ae47-4b3a-b966-88d48779635c
a0022d9b-9e4b-4aac-b5a3-4f55a5e868b7	fe41eb16-d79b-4784-8292-6c6399f58697
a0256262-ec69-430e-96b9-9bc147b1a694	229a8f39-bb1c-44db-8d06-6327a4f99ebe
a045e1c2-e8ca-4f8f-ae1c-291fb8d8deef	639766e4-70bb-45a8-bde9-e1d744901fbf
a16094d8-5b55-4025-b97b-5ddbf0c832a7	66af2645-3e24-4db7-b17c-bbe01b04dd76
a2ea2ec8-a7bc-4230-9cfa-56aeec8b6701	137f3e74-5580-4877-9e7f-314da7aff334
a318824e-face-41c1-98aa-840573ac2b8d	528fa5e5-8713-49c0-b496-ace23fcae330
a4d11ded-9ed0-4e3b-b463-df6a9fa060a2	3fb12699-ffda-4055-bf29-b8087a7af831
a62efa28-6155-46fa-9315-c190bd884dfe	231c45ce-c155-4a4d-a546-10a482a4eb59
a9e0713b-5a10-4948-8cba-e4e0b1663735	4b8a975b-9520-479c-9306-d3e274443ce1
aa00b657-865f-4760-9188-27dbea2863e0	e94c31de-7885-492c-9156-293ae15a5841
aa37d8aa-141d-451c-ba77-ead3b46ecab0	37a788b9-3cf0-482b-8007-e326fdfaa4d3
ae6918b0-2f85-4979-a04a-26a1a6fa5de7	9e9bae83-ec77-473f-94a7-1a8dd8b9669b
af0317dd-464c-4175-ae46-085f4d5a813f	46097e2d-0110-4f38-8a6d-996384f38237
b06da600-e389-4b6b-a5a9-d433f10b8264	71ca638e-6c37-48b4-a161-a0f3f8cf6581
b2e681c0-e5d7-4566-bfc8-7186e03ca1e9	428f6734-d4be-4c84-b250-7e273056f654
b3840749-9cc3-416b-9c12-b02d31be8949	09979443-bae2-463b-ba02-07f047716ae6
b62186ee-26bc-4893-aec3-19ddbc23ef04	7c410e28-9f05-40ee-b91e-61cada341a17
b63d0c7a-21ca-4826-a165-f56a7d7aa2fd	a392c180-b7c1-4c53-9886-19965f74c964
b65867b7-d648-4840-bef5-1f2fd7faa124	a1958513-973a-4afc-bef1-5034ef7723dc
ba807ff3-0916-409e-9a24-45b758094e36	3a7ca1ec-448a-4423-b585-100a6d8f4009
bef0c21d-ba94-4437-9422-8296cac0b388	fa1b9c8e-5f27-4404-bf6a-5dd3a5160568
c0173ef1-5609-4e03-a227-f8df49882ba1	617f9a7c-ce57-4bc1-876b-72f904220934
c0880f7e-1d15-473d-bec1-de9e21de1c43	edea3928-705b-4cad-bf20-b96ea4174be4
c11acff1-f352-431e-9e37-d56f132a7d7a	353d56ac-ac18-4550-88b3-dd35e5fb8575
c3ca8f86-de40-4f2f-b00c-83454c144fd9	d9290c72-7037-4723-bdc8-ecefa9cad862
c47c48f8-8e10-4abd-8ad3-7ec87867de06	696d6276-a745-471c-8afc-39bd8607c25f
c5a77f41-dfe9-4eb4-9417-e006c2941403	be919b76-2060-466c-a027-883dea1461fd
c5dabfe2-becc-4234-956b-5666d8c3aae5	1dbc6aa7-3c96-478e-a141-37ab42154e61
c64d5cd6-b7cb-453e-aa68-2f610f0b5d6f	01b1ec31-0348-4148-a641-626d4391b4fb
c70d6ebd-6d84-4a33-b87a-0dfd0bbb869a	53fc50e0-d63f-4767-8c80-b07a2d938d4c
c75076e3-9070-478d-b5f7-67c6c2ffb80b	043547f4-f60a-47f9-a8ab-d80e79a18734
c76424ba-1495-47b8-b2e0-67ffc17cedc1	ebbe869c-e556-4584-b82a-0503a9974bc8
c803aedb-c049-4853-beeb-2c3aeeac81fd	4b29f163-61b9-4fce-87be-79688e54b37d
c8d3c0c8-95d7-4486-9bb9-e9e09f3cd611	7808ea07-7623-4c0d-97a0-ce8c66e79274
c9b974e3-15ef-4058-85e3-a22db35f1969	48beeb57-bf19-492a-8392-c30f73f618c0
caf03ee3-5683-48cd-8235-cd55ddd4901e	654d7eb7-4ee7-46af-aed8-1fd1561e36f5
cc6ca4ea-7859-4403-b893-d8d426d1ba1e	382dd1a5-818f-4d90-9cf2-fe44daca7649
cca504a2-8947-4177-952f-4f6c2da574ac	116072b2-8c6f-4d85-9ee2-b94d02b9e754
cd053910-2763-4ab5-84b9-1a3538cce5ed	a4b3bf42-f9b2-4d33-ab37-37c8e9a6c431
cf15d935-80e1-4410-a294-e56953940686	595a89a5-ef63-4c16-9465-2a7d1a13d207
cfdf48ee-3060-4f2f-b9b9-9a970360ec0a	2be28f68-2a52-43f7-9774-2d43a0fe6a96
d23c6f6d-8a7f-4a2d-b802-637d91bb504a	e2e75720-d0a2-4b73-b93f-0d6f97a7acf3
d2d950cd-d9a0-46d1-a5b8-9dd6f353694f	44292225-8a21-4955-8022-c6935506100a
d38cd34d-6891-4253-98c3-23377c0f284f	e515a2d1-362e-4b69-bd5e-6a27fe9093c3
d41af4c0-b314-492d-a801-70fa093f6c93	6f615077-303b-49b2-8a44-daa947527b25
d49047c3-bd67-4d8a-b3fe-513a5755974d	9a29f6d2-ac4e-46a9-95a9-580ee7161fe2
d503730c-a70a-49b4-9b2b-1d6dbdd1ee10	1f4ef5e0-ff74-4968-9ea0-96dd3ce9eeb8
d5415461-fb6b-4163-84f6-778e199f8463	bb5c2c0f-16dc-435f-a306-33bac2d90baa
d5e8f292-1b1a-4fe2-87d1-48317144fcca	3f1a29d9-65fd-4b21-92fe-5320f3ef101f
d60aec2f-e91b-4e35-b093-be00a371a730	ac3b6afb-9d67-491f-b49f-c973166f0089
db281404-366e-4334-9102-fbaccce4f7cc	91c9e642-8d02-4a59-ad65-b71481b238bd
db8d7957-0300-4ae1-b2ca-44f685aa5d5c	f674b107-22b4-4bf9-b83d-e089a1db69b5
dc32d2de-fcba-47e4-9a7d-8a38925431c1	6b304b5d-64a8-4c5b-8f51-56b22c6ac38c
dc9fa1a4-ea62-4d59-b961-75831beafc2b	7c6b0266-9e76-4b21-a4d9-f95c89af8870
dcdc01a5-fcb2-4226-a34a-26a9cdb08677	350ea764-c5c0-421d-990f-8e971757f68b
dd993866-404f-43a1-b9f5-0b92d4948e8c	5c0a01da-d196-4dc3-9dcf-f6097093d8de
de435379-31fd-4d88-ad6a-72ea9d01adf6	19af9466-ca54-4ab1-8089-17602dab9ad9
e0176656-f462-40fe-9252-f445bb1d0223	49ed3132-2df7-4c84-a74a-2fbe9d35d112
e0200f62-7d4f-487d-bc0d-f86d4c44f223	3c80d9c7-14f2-4118-9e3e-a21a36095075
e0b62c2e-9bae-47a2-adc6-efa269f92b84	0f61f782-e71c-4096-b2ba-b281896bd434
e1b66f25-9877-4953-938f-bc9fb84b9214	5b8870c1-bf9b-4ec2-a928-50eb550be9c9
e3163abc-2305-48a2-8aaf-258518d4039c	45131c80-4b01-4568-a567-d25ed9eee6ad
e31a4db3-6f22-4286-8f9b-41eab5fc7c5d	f91af737-0e8a-448a-ae3f-b733c7b00211
e3674ce8-7682-434c-ae6c-6398755646f3	ae73aa0e-955d-45dc-bc28-3459eeae902e
e48775ae-f390-4664-a509-47b89d403bca	10b20f6e-d812-48b6-b580-0453d1d279e9
e4aa3fee-ded3-42e9-87c9-73f8e0cbae37	531537dc-c4ad-4b46-9f9f-0b71ab38da42
e56e0c28-b22f-4852-973d-4efc160b1cb9	ddfe845c-d260-4563-861c-5de5f5fdf6db
e5d22340-966c-4023-a92d-59720a00d6ee	8b238303-9260-4590-adf0-82a76e3590f9
e5f9193e-55b3-4581-9b1c-91cdcb130f75	de288811-ecf6-476e-8220-0c9c971b7edd
e7218d32-6688-4ace-a7f5-17d37cfae033	b468b000-9d02-4441-9373-4797c715fa09
eac985f8-840c-4db4-9f23-e5fb23cb9c34	86bc8d82-031f-4559-bf4d-a1d68990806d
ed044fc3-2232-4f0d-9000-24b7250db778	bfb501f0-55f6-4352-82e7-576cd426dce6
ef6abb82-e13c-459e-b288-1ec69e23ee97	13627002-073b-4366-8889-9561789c51be
f06cbd22-1b28-4a72-b419-e6db9a25d27f	fd2fda3a-a00b-4bbe-9753-d5193441f535
f070b322-435c-469d-b8e9-752407aa7838	2bfd6546-ea0d-43aa-b316-f77e9c7882ae
f084fa5a-00fb-4c84-a8a6-748e0e99f0fd	8769c844-9e0e-449a-ab1e-6949b19dfc27
f2dd5956-43ce-488c-86fc-b7637e46ac1f	870dd223-ff49-42bd-9d2f-2136036d8e68
f3ae60fa-f0ea-467f-9894-463e40465499	ef281d10-9a48-4033-b25b-6873caf37cef
f3dc2354-4f3f-4db3-88e3-54e2cb65716c	78994c93-fc37-4755-b05e-52b562cb3748
f7315792-f9c2-4647-a6a2-02092f2e1f3e	080274a4-cddf-47b7-9b8e-679153859229
f7e5efa7-5cb1-4217-97ff-a21376578864	57ab7b33-a2ef-4204-9103-9c4f56e42c7e
f8227e7f-0dbb-437d-a6bb-d7221ec5da96	1e102518-aefb-40dd-b9bf-f2622458f1a1
f878970f-b66b-4092-ba91-c5c1443d99fb	93e4a1e3-3f97-47ec-991b-e01ba42f990f
fafc77ca-86c7-4bc6-9a8f-5c2de23178e6	42a3bc6b-10b5-4b53-863a-76340e53a38e
fff8db01-44e8-40aa-ba12-8645bace8ffa	09670b1f-23a3-46a5-8daf-f78f577b7697
